# Supplementary material for: Novel X-Linked Genes Revealed by Quantitative Polymerase Chain Reaction in the Green Anole, Anolis carolinensis
Source: G3 (Bethesda). 2014 Aug 28;4(11):2107–13. doi: 10.1534/g3.114.014084 (PMC4232536; doi:10.1534/g3.114.014084)
Supplement: Supporting Information [file supp_g3.114.014084_TableS1.xls]

## Sheet: Φύλλο1
Gene Name	Gene Symbol	GenBank Gene ID	Chromosome position on ACA	Chromosome position on GGA	Relative gene dose between sexes	Forward primer	Reverse primer	Amplicon size
elongation factor 1-alpha 1-like	EF1a	100566578	NW_003338888.1 (110694-116736)	Chromosome 3; NC_006090.3 (80912269-80916912)/Chromosome 13; NC_006100.3 (12594847-12635691)	-	CCTTATTGTTGCTGCTGGTGTT	GTGCTAACTTCTTTGACGATTTCC	189
F-box and WD repeat domain containing 7	FBXW7	100554110	Chromosome 5; NC_014780.1 (131668231-131763899)	Chromosome 4; NC_006091.3 (33126034-33250371)	1.07675	TTTCCTTTCTTCCAGGTCCCAA	ACTACCACCGCTTTCCAATGT	164
NHP2-like protein 1-like	NHP2L1	100552266	Chromosome 5; NC_014780.1 (26639363-26642042)	Chromosome 1; NC_006088.3 (49410944-49413251)	1.08492	AGCGATAACAGGACGGGAAAC	ACAGCCACTAAAACCTTGAACAGA	183
double-stranded RNA-specific editase B2-like	ADARB2	100560912	Chromosome 6; NC_014781.1 (8204506-8330675)	Chromosome 2; NC_006089.3 (10438699-10736432)	1.02539	CTGCTGGGAATGCGACTGG	GCCTTTCGGAGACTGTGGAG	175
acyl-CoA dehydrogenase family, member 10	ACAD10	100557969	NW_003338829.1 (1602-16223)	Chromosome 15; NC_006102.3 (6189608-6201514)	0.533479	GTGGAACTCATAGCAGACCTTG	CAGAGAGACAATCAACTGGGAG	186
chemokine-like receptor 1-like	CMKLR1	100559738	NW_003338829.1 (469263-470327)	Chromosome 15; NC_006102.3 (6476168-6482191)	0.479376	ACCAAATGATGCTGACCGACTT	AGGAAAACTCCACCCCGACA	150
synaptosomal-associated protein 29-like	SNAP29	100554635	NW_003338829.1 (919785-924595)	Chromosome 15; NC_006102.3 (74360-83428)	0.384662	TCACAAAGCAAAACAGTCACACA	CGTCAACATCAAAAGCACAGACA	168
stromal cell-derived factor 2-like protein 1-like	SDF2L1	100562697	NW_003338829.1 (1175858-1181252)	Chromosome 15; NC_006102.3 (374427-378374)	0.470781	ACTACTGGAAGGCGATGGAAG	AAGGTGTTGGTGATTCGGGTT	164
protein HIRA-like	HIRA	100556463	NW_003338829.1 (1414148-1458704)	Chromosome 15; NC_006102.3 (625969-648856)	0.624045	GCCTGCTTTCCGTTTATTGTTATTC	TCACATTCGCCCTCGTTCTG	170
septin-5-like	SEPT5	100563096	NW_003338829.1 (1614256-1629022)	Chromosome 15; NC_006102.3 (740520-772316)	0.481327	TCGGTAAGGAGGGACAACGA	GCAGAAATAGGCTGTGGTTTGG	151
malectin-like	MLEC	100557313	NW_003338885.1 (166422-173782)	Chromosome 15; NC_006102.3 (9194100-9203176)	0.308568	AAGGAGGAGGAGGAAGACGAA	CACAGGCAGAAGAGGGTAGG	182
TBC1 domain family, member 10A	TBC1D10A	100558296	NW_003338885.1 (235386-251761)	Chromosome 15; NC_006102.3 (10844192-10850362)	0.38202	GCCCTCCTTCTTGTTCCCCT	AAGTCCCCTCCCCGCTTC	162
citron (rho-interacting, serine/threonine kinase 21)	CIT	100553665	NW_003338885.1 (278336-342833)	Chromosome 15; NC_006102.3 (9566089-9638600)	0.44142	CTTGTTGACTTGGGAGAGGGG	CGAGAGGGACGGACGGAG	183
deltex homolog 1 (Drosophila)	DTX1	100559683	NW_003338885.1 (729863-748455)	Chromosome 15; NC_006102.3 (8092174-8100996)	0.526541	CATCCCCAAGTCCCAGTCC	GTCCCGTTGAAGGTATTGCTC	189
DEAD (Asp-Glu-Ala-Asp) box polypeptide 54	DDX54	100560281	NW_003338885.1 (796431-806639)	Chromosome 15; NC_006102.3 (9904802-9910005)	0.49236	GCTACATCCTCTTCCGCATCT	CAGGGCAAGGTCCGCTC	199
IQ domain-containing protein D-like	IQCD	100560479	NW_003338885.1 (815626-820312)	Chromosome 15; NC_006102.3 (10763898-10771390)	0.510593	CGGCACCAGTCTTCCTTTTG	CGTCACCACCTTCCCATACC	182
phospholipase B domain containing 2	PLBD2	100561071	NW_003338885.1 (871746-885123)	Chromosome 15; NC_006102.3 (12579842-12582047)	0.512296	CCTGGGTTCGGGGTCCT	CTGCCACTCACTGTCGGG	157
LIM/homeobox protein Lhx5-like	LHX5	100555029	NW_003338885.1 (906026-916770)	Chromosome 15; NC_006102.3 (12568850-12575304)	0.63826	TGCTTGGCTTTGATGGTGG	TCCGCAGTGTCCTCTTGT	182
tRNA pseudouridine synthase A, mitochondrial-like	PUS1	100562702	NW_003338911.1 (152536-156920)	Chromosome 15; NC_006102.3 (2616204-2619859)	0.477464	GACCACACTTTCCACCTGAAC	GCTCCTCGCAATACATCTCC	157
e1A-binding protein p400-like	EP400	100562901	NW_003338911.1 (163148-217660)	Chromosome 15; NC_006102.3 (2557172-2567624)	0.517807	ATCTGCCACCACAAATCAGCA	AGGTCATTCCAAAACCAGGAGG	150
fibrosin-1-like protein-like	FBRSL1	100563489	NW_003338911.1 (356095-777117)	Chromosome 15; NC_006102.3 (1547547-1899530)	0.521636	ATTCATTGTCAGGAAGGGAGAGA	GGTCGTAAAAGCCAGAGGTG	168
golgin A3	GOLGA3	100563881	NW_003338911.1 (859221-880617)	Chromosome 15; NC_006102.3 (1437556-1459658)	0.459953	GGGAATCTATGGTATGCTGCTC	GCTCCTTGCTTCTCCGTTG	178
zinc finger, DHHC-type containing 8	ZDHHC8	100561780	NW_003338911.1 (939356-1016273)	Chromosome 15; NC_006102.3 (1310895-1393339)	0.478617	TTGGATGGACGGTGAGGAAG	ATGCTGTCGGAAGACCCC	165
TRM2 tRNA methyltransferase 2 homolog A (S. cerevisiae)	TRMT2A	100564671	NW_003338911.1 (1043226-1051176)	Chromosome 15; NC_006102.3 (1293465-1300777)	0.533244	GGAAGAACCAAAACCTCAGCA	TCCACAAAGGAGTCACCACA	192
microprocessor complex subunit DGCR8-like	DGCR8	100561976	NW_003338911.1 (1058390-1070888)	Chromosome 15; NC_006102.3 (1274152-1293085)	0.480785	ACCCTCCTTCTTCATCTATTTCCA	TGCTTGTCCTCTTTCTGGGG	176
GAS2-like protein 1-like	GAS2L1	100567612	NW_003338964.1 (83712-92901)	Chromosome 15; NC_006102.3 (11141998-11148786)	0.316344	CCTCCAAACGGCGATAGAGT	CGGCAAACAAAGTGGCTGAA	159
smoothelin	SMTN	100553012	NW_003338964.1 (353478-376935)	Chromosome 15; NC_006102.3 (9972759-9991103)	0.328069	AGCACTTGAGGCACCGAGA	AGCACCTTTTCTTTTTCACTTGGG	150
cationic amino acid transporter 4-like	SLC7A4	100554971	NW_003338964.1 (789685-792743)	Chromosome 15; NC_006102.3 (10077045-10081415)	0.467008	TCGGAGACCATCACCAACAAC	CGGGTAGAAATCGCTGAGGAAG	156
UDP-GlcNAc:betaGal beta-1,3-N-acetylglucosaminyltransferase 4-like	B3GNT4	100566391	NW_003338970.1 (1293-2508)	Chromosome 15; NC_006102.3 (5788154-5796278)	0.447672	GGTGCTCTGCTTTCTACCATAC	ACTCTGAATGTCCGCTTTGGA	194
CAP-Gly domain-containing linker protein 1-like	CLIP1	100566771	NW_003338970.1 (77305-158800)	Chromosome 15; NC_006102.3 (5810440-5872276)	0.629183	CCAAGTCGGTGTTCTTCTGTTG	AGCCAGCCAAAATCAGTGTAAAG	158
kinetochore associated 1	KNTC1	100567355	NW_003338970.1 (229692-306090)	Chromosome 15; NC_006102.3 (5903295-5936975)	0.519814	ATTGCGTGAGAAGGCTGAAGAG	GGGATGCTGCTGTGCTGATAC	168
lysine-specific demethylase 2B-like	KDM2B	100557128	NW_003339097.1 (44269-117133)	Chromosome 15; NC_006102.3 (5469294-5573570)	0.60974	TGACCCCTCTCCCTACCTTC	CGACTATCCCAAAACGCCCA	200
calcium release-activated calcium channel protein 1-like	ORAI1	100556544	NW_003339097.1 (125613-143540)	Chromosome 15; NC_006102.3 (5574193-5584053)	0.529662	CGTCATTGGGACTCTGCTTTTC	TGATGGTGGTGGAAGTGATGG	152
WD repeat-containing protein 66-like	WDR66	100557915	NW_003339097.1 (344810-379538)	Chromosome 15; NC_006102.3 (5691548-5704250)	0.497931	CCGAGAAGTCCATACACCCA	GCCTTTTTCCAACCCCTGT	160
leucine-rich repeat-containing protein 43-like	LRRC43	100558501	NW_003339097.1 (493569-513655)	Chromosome 15; NC_006102.3 (5779948-5788278)	0.538497	CGGAAGAAGAGACCACCGAAG	GGAGCGGAAGTAGGAGAGGA	164
MLX interacting protein	MLXIP	100558305	NW_003339097.1 (419606-479406)	Chromosome 15; NC_006102.3 (5727364-5773455)	0.543876	CTGGTGTGGTGGACATTGGTG	TTGGGACGGCAGAGAAGGAA	176
FIC domain containing	FICD	100557652	NW_003339461.1 (125064-126928)	Chromosome 15; NC_006102.3 (6496167-6500296)	0.38011	GCGATGAAGCGGATGAAGGG	GGACGGCAACGGGAGGA	159
squamous cell carcinoma antigen recognized by T cells 3	SART3	100557456	NW_003339461.1 (90473-120423)	Chromosome 15; NC_006102.3 (6498933-6514729)	0.528762	AGGAGGAGGAAGTGGAAGACA	AGGAGAGGTTGCTGACGAAG	174
transmembrane protein 119-like	TMEM119	100557060	NW_003339461.1 (69911-71059)	Chromosome 15; NC_006102.3 (6519692-6522333)	0.54279	TGGGCTCTCTGGTCTTCCTC	GGTGTCGGCGGGCTTC	179
breakpoint cluster region	BCR	100554393	NW_003339495.1 (27833-38018)	Chromosome 15; NC_006102.3 (8575363-8673736)	0.438715	CGGAGAGCAAGAAAGCCAAA	CGCCGACCTCACGCT	189
sperm antigen with calponin homology and coiled-coil domains 1-like	SPECC1L	100554592	NW_003339495.1 (40622-54545)	Chromosome 15; NC_006102.3 (8518805-8572655)	0.317757	GGGAGACCTGAAGAGCAACC	CCGACACCACCGCCTG	167
adenosine receptor A2a-like	ADORA2A	100554785	NW_003339495.1 (61388-63112)	Chromosome 15; NC_006102.3 (8478602-8505833)	0.373188	CCTCTCCCACGCCAACTC	CCCCACTTTCGCCATTCTTC	188
